# Supplementary material for: MicroRNA-Mediated Regulation of the Virus Cycle and Pathogenesis in the SARS-CoV-2 Disease
Source: Int J Mol Sci. 2021 Dec 7;22(24):13192. doi: 10.3390/ijms222413192 (PMC8715670; doi:10.3390/ijms222413192)
Supplement: Supplementary file 1 [file ijms-22-13192-s001.zip]

Archive with 1 entries (1 files):
- ijms-1440854-SI.pdf
